# Supplementary material for: A Near-Infrared Fluorescent Probe for Specific Imaging of Lymph Node Metastases in Ovarian Cancer via Active Targeting of the Gonadotropin-Releasing Hormone Receptor
Source: Biomolecules. 2025 Jun 14;15(6):868. doi: 10.3390/biom15060868 (PMC12190659; doi:10.3390/biom15060868)
Supplement: Supplementary file 1 [file biomolecules-15-00868-s001.zip]

Archive with 1 entries (1 files):
- biomolecules-3653482-supplementary.pdf
